# Supplementary material for: Growth Study of Hierarchical Pore SSZ-13 Molecular Sieves with Improved CO2 Adsorption Performance
Source: Nanomaterials (Basel). 2021 Nov 23;11(12):3171. doi: 10.3390/nano11123171 (PMC8704635; doi:10.3390/nano11123171)
Supplement: Supplementary file 1 [file nanomaterials-11-03171-s001.zip]

Archive with 1 entries (1 files):
- nanomaterials-1471825 - SI for conversion- v1.pdf
